# Supplementary material for: The Auto-Regulation of ATL2 E3 Ubiquitin Ligase Plays an Important Role in the Immune Response against Alternaria brassicicola in Arabidopsis thaliana
Source: Int J Mol Sci. 2024 Feb 17;25(4):2388. doi: 10.3390/ijms25042388 (PMC10889567; doi:10.3390/ijms25042388)
Supplement: Supplementary file 1 [file ijms-25-02388-s001.zip]

Archive with 1 entries (1 files):
- ijms-2863681-supplementary.pdf
